# Supplementary material for: High quality genome of Erigeron breviscapus provides a reference for herbal plants in Asteraceae
Source: Mol Ecol Resour. 2020 Oct 22;21(1):153–69. doi: 10.1111/1755-0998.13257 (PMC7756436; doi:10.1111/1755-0998.13257)
Supplement: Supplementary file 3 — Table S1‐S20 [file MEN-21-153-s003.xlsx]

## Sheet: Table S1
Table S1. Statistics of the genome sequencing libraries.
Library type	Instrument	Insert Size (bp)	Library ID	Reads Length (bp)	Raw reads (Gb)	Clean reads (Gb)
Illumina paired-end	HiSeq 2500	150	DZH-150_NoIndex_L006	100_100	38.68	32.66
		300	DZH-300_NoIndex_L001	100_100	27.67	20.41
		300	DZH-300_NoIndex_L002	100_100	27.8	20.51
		480	DZH480_NoIndex_L005	100_100	46.87	41.14
		480	DZH-480_NoIndex_L007	100_100	36.76	32.61
		480	DZH480_NoIndex_L007	100_100	45.7	37.72
		800	DZH800_NoIndex_L006	100_100	50.33	33.27
		800	DZH-800_NoIndex_L003	100_100	46.69	30.35
HiC	Illumina HiSeq	-	D20T17042382-1-1	100-100	106.315	90.4542
SMRT cell	PacBio RS II	17000	DZH_Subreads		157.41	151.991
Total					584.225	491.116

## Sheet: Table S2
Table S2. Assembly statistics for the E. breviscapus genome .
	Length		Number
	Contig (bp)	Chr (bp)	Congtig	Chr
Total	1413646110	1430807110	18973	1812
Max	1416127	307496556	-	-
Number>=2000	-	-	18966	1805
N50	140946	156822787	2913	4
N60	109760	137623088	4054	5
N70	81852	136711440	5539	6
N80	58605	133394364	7581	7
N90	37154	117636981	10580	8

## Sheet: Table S3
Table S3. Assessing E. breviscapus genome and annotation completeness with BUSCO.
Species	BUSCO notation assessment results
E. breviscapus	C:88.5% [S:75.9%, D:12.6%], F:2.6%, M:8.9%, n:1440
C: 1274 Complete BUSCOs
S: 1093 Complete and single-copy BUSCOs
D: 181 Complete and duplicated BUSCOs
F: 38 Fragmented BUSCOs
M: 128 Missing BUSCOs
n: 1440 Total BUSCO groups searched

## Sheet: Table S4
Table S4. Statistics of repeats in the E. breviscapus genome.
Type	Repeat Size (bp)	% of genome
Trf	207357550	14.67
Repeatmasker	183047648	12.95
Proteinmask	306622381	21.69
De novo	943237433	66.72
Total	1046402824	74.02

## Sheet: Table S5
Table S5. Summary of transposable elements in the E. breviscapus genome assembly.
Type	Repbase TEs		TE protiens		De novo		Combined TEs
	Length (bp)	% in genome	Length (bp)	% in genome	Length (bp)	% in genome	Length (bp)	% in genome
DNA	28059466	1.98	13877402	0.98	61132968	4.32	72462755	5.13
LINE	3063336	0.22	19366849	1.37	23676064	1.67	29685290	2.1
SINE	39347	0	0	0	1011506	0.07	1038099	0.07
LTR	153237874	10.84	273888337	19.37	523815850	37.05	567519013	40.15
Other	5843	0.0004	0	0	0	0	5843	0.0004
Unknown	0	0	0	0	363142064	25.69	363142064	25.69
Total	183047648	12.95	306622381	21.69	917879828	64.93	953103129	67.42

## Sheet: Table S6
Table S6. Statistics of the RNA sequencing libraries.
Sample	Raw reads number	Clean reads number	Total raw reads length (bp)	Total clean reads length (bp)
Root 1	57456410	55601240	8618461500	8340186000
Root 2	62103692	59760416	9315553800	8964062400
Root 3	59831314	57218360	8974697100	8582754000
Stem 1	59054028	56448352	8858104200	8467252800
Stem 2	48779026	47002584	7316853900	7050387600
Stem 3	61225836	58274882	9183875400	8741232300
Leaf 1	61575336	58987040	9236300400	8848056000
Leaf 2	48539342	46303834	7280901300	6945575100
Leaf 3	53284564	51354958	7992684600	7703243700
Flower 1	69198916	66685914	10379837400	10002887100
Flower 2	56170384	53963084	8425557600	8094462600
Flower 3	51692564	50180104	7753884600	7527015600
CT-1	54884926	52937748	8232738900	7761429299
CT-2	53948040	52172090	8092206000	7670726920
CT-3	50029572	47686900	7504435800	6969526550
ABA4h-1	51545084	49,541,806	7731762600	7261049688
ABA4h-2	48607788	46207798	7291168200	6745056373
ABA4h-3	46199216	44513844	6929882400	6532270878
ABA12h-1	50910354	49206558	7636553100	7231973614
ABA12h-2	55127170	53683026	8269075500	7907953401
ABA12h-3	48646962	46464324	7297044300	6797665330
ABA24h-1	43426966	41810260	6514044900	6143561642
ABA24h-2	44862628	43791804	6729394200	6467751571
ABA24h-3	44091608	42841214	6613741200	6314855162
GA4h-1	49022296	47528166	7353344400	6992370961
GA4h-2	49659680	47951480	7448952000	7043689825
GA4h-3	53039856	51176454	7955978400	7503564108
GA12h-1	68126890	65173490	10219033500	9538414667
GA12h-2	52321520	50516896	7848228000	7421968343
GA12h-3	63724692	62022678	9558703800	9144518650
GA24h-1	54277484	52,692,364	8141622600	7760168029
GA24h-2	60929328	58,950,918	9139399200	8673502020
GA24h-3	53706544	51592220	8055981600	7563381837
SA4h-1	48118806	46710750	7217820900	6871015334
SA4h-2	54270964	51888482	8140644600	7590493131
SA4h-3	77238354	74014694	11585753100	10836731836
SA12h-1	69527492	67419282	10429123800	9926660199
SA12h-2	43649104	41,508,806	6547365600	6068491398
SA12h-3	42390996	41,094,512	6358649400	6050619349
SA24h-1	69768610	67044966	10465291500	9832072330
SA24h-2	48778616	47592516	7316792400	7028817334
SA24h-3	50964986	49792190	7644747900	7357464889

## Sheet: Table S7
Table S7. Summary of protein-coding gene annotation in the E. breviscapus genome assembly.
Gene set		Gene num	Avg mRNA len (bp)	Total exon num	Avg exon len (bp)	Avg cds len (bp)	Avg exon num	Total intro len (bp)
de novo	augustus	93663	2670.81	329025	319.216	1121.36	3.51286	145125961
	genscan	95652	7276.36	440319	257.49	1185.31	4.60334	582621005
	glimmerHMM	114038	1551.35	310810	304.91	831.031	2.7255	82143678
Homolog	A. thaliana	31896	2909.74	145630	222.299	1014.97	4.56578	60435682
	O. sativa	35518	2324.83	136581	213.636	821.516	3.8454	53394858
	N. tabacum	35567	2917.74	159162	224.808	1006.01	4.47499	67994364
	G. max	34340	2957.19	154439	221.739	997.237	4.49735	67304862
	V. vinifera	32299	3373.73	158061	205.799	1007.11	4.89368	76439249
	B. tinctorius	54868	2041.03	184248	230.079	772.61	3.35802	69595846
	C. cardunculus	34452	3459.34	172066	226.195	1129.7	4.99437	80260636
	D. canadensis	62570	2517.13	234635	220.544	827.033	3.74996	105749343
	L. sativa	37160	3211.59	175839	228.275	1080.18	4.73194	79203044
	H. annuus	40406	3120.8	183164	230.321	1044.06	4.53309	83912717
	A. annua	42265	3370.64	182727	225.642	975.532	4.32336	101229451
RNA-seq	Flower	36574	4447.51	305179	325.776	2718.32	8.34415	66989804
	Leaf	38503	4342.23	295197	348.737	2673.71	7.66686	67245751
	Root	38503	4342.23	295197	348.737	2673.71	7.66686	67245751
	Stem	36786	4300.94	283404	331.882	2556.86	7.70413	67089851
	CT	33950	4339.24	264967	310.028	2419.66	7.80462	68686804
	SA-4	34625	4304.12	267722	313.404	2423.26	7.73204	69424733
	SA-12	34165	4218.92	255964	304.349	2280.18	7.49199	70024129
	SA-24	29404	4021.5	205917	269.532	1887.54	7.00303	64744039
	GA-4	35540	4235.27	269852	312.843	2375.39	7.59291	70702844
	GA-12	35389	4106.44	266365	308.435	2321.52	7.52677	67003191
	GA-24	29858	4092	212368	271.798	1933.19	7.1126	67271585
	ABA-4	35210	4107.23	264214	308.715	2316.58	7.50395	67131097
	ABA-12	33340	4345.04	263656	301.827	2386.87	7.9081	69653543
	ABA-24	33845	4199.39	264795	310.533	2429.54	7.82376	63725191
EVM		43514	3795.22	230717	214.31	1136.3	5.30213	115700477

## Sheet: Table S8
Table S8. Summary of non-protein-coding gene annotation in the E. breviscapus genome assembly.
Total Gene Length = 1,413,646,110 bp
Type	Copy (w)	Average length (bp)	Total length (bp)	% of genome
miRNA	906	131.476	119117	0.008426
tRNA	854	74.1405	63316	0.004479
rRNA	266	170.816	45437	0.003214
18S	44	468.114	20597	0.001457
28S	57	119.316	6801	0.000481
5.8S	14	124.786	1747	0.000124
5S	151	107.894	16292	0.001152
snRNA	818	120.747	98771	0.006987
CD-box	577	111.132	64123	0.004536
HACA-box	20	162.6	3252	0.00023
splicing	221	142.063	31396	0.002221

## Sheet: Table S9
Table S9. Gene family clustering analysis.
Species	Genes number	Genes in families	Unclustered genes	Family number	Unique families	Average genes per family
E. breviscapus	43514	33559	9955	14045	2024	2.39
A. annua	63226	49759	13467	17906	2888	2.78
C. cardunculus	26307	24702	1605	14930	191	1.65
H. annuus	58202	51833	6369	16670	1436	3.11
L. sativa	35506	31960	3546	15739	678	2.03
N. tabacum	61429	56160	5269	15561	1888	3.61
O. sativa	42142	30045	12097	13455	2245	2.23
A. thaliana	26928	23424	3504	13064	762	1.79
G. max	55847	46529	9318	15226	1848	3.06
V. vinifera	25441	19328	6113	12831	653	1.51

## Sheet: Table S10
Table S10. Distribution patterns of gene involved in scutellarin biosynthesis across different plants.
	PAL	C4H	4CL	CHS	CHI	FSII	F6H	F7GAT
A. annua	6	5	20	15	9	141	140	27
E. breviscapus	9	2	15	11	6	289	281	98
H. annuus	9	4	18	16	7	111	112	21
L. sativa	5	2	14	20	7	74	74	12
A. thaliana	4	1	14	5	2	5	5	0
O. sativa	10	2	15	3	3	1	1	0
V. vinifera	15	1	8	26	3	8	8	0
PAL: phenylalanine ammonia lyase; C4H: cinnamate 4-hydroxylase; 4CL: 4-coumaroyl-CoA ligase; CHS: chalcone synthase; CHI: chalcone isomerase; FSII: flavone synthase II; FSI: flavone synthase I; F6H: flavone-6-hydroxylase; F7GAT: flavonoid-7-O-glucuronosyltransferase

[truncated: 10 more sheets: Table S11, Table S12, Table S13, Table S14, Table S15, Table S16, Table S17, Table S18, Table S19, Table S20]
